# Supplementary material for: Identification of miRNAs and Their Targets Involved in Flower and Fruit Development across Domesticated and Wild Capsicum Species
Source: Int J Mol Sci. 2021 May 4;22(9):4866. doi: 10.3390/ijms22094866 (PMC8125703; doi:10.3390/ijms22094866)
Supplement: Supplementary file 1 [file ijms-22-04866-s001.zip]

Archive with 1 entries (1 files):
- ijms-1189086-supplementary.7z
